# Supplementary material for: Dual Mechanisms of Action: Anti-Candida and Anti-Inflammatory Potential of Lactobacillus Fermentation Broth in Treating Vulvovaginal Candidiasis
Source: J Fungi (Basel). 2024 Dec 30;11(1):18. doi: 10.3390/jof11010018 (PMC11766182; doi:10.3390/jof11010018)
Supplement: Supplementary file 1 [file jof-11-00018-s001.zip]

Archive with 1 entries (1 files):
- jof-3271738-supplementary.pdf
